# Supplementary material for: The Impact of Short, Structured ENT Teaching Interventions on Junior Doctors’ Confidence and On-Call Preparedness: A Systematic Review
Source: Healthcare (Basel). 2025 Nov 13;13(22):2886. doi: 10.3390/healthcare13222886 (PMC12652132; doi:10.3390/healthcare13222886)
Supplement: Supplementary file 1 [file healthcare-13-02886-s001.zip]

Archive with 3 entries (3 files):
- PRISMA 2020 checklist.pdf
- Table S1 - Risk of bias assessment by study and domain.xlsx
- Table S2 - Full MERSQI scoring by study and domain (with justifications).xlsx
