# Supplementary material for: The Impact of Short, Structured ENT Teaching Interventions on Junior Doctors’ Confidence and On-Call Preparedness: A Systematic Review
Source: Healthcare (Basel). 2025 Nov 13;13(22):2886. doi: 10.3390/healthcare13222886 (PMC12652132; doi:10.3390/healthcare13222886)
Supplement: Supplementary file 1 [file healthcare-13-02886-s001.zip › Table S1 - Risk of bias assessment by study and domain.xlsx]

## Sheet: RoB
Table S1. Risk of Bias Assessment for Included Studies
Section A — Non-Randomised Studies (ROBINS-I Tool)
Study	Confounding	Selection	Classification	Deviations	Missing Data	Outcome Measurement	Selection of Reporting	Overall
Jegatheeswaran et al., 2023 [27]	Moderate	Moderate	Low	Low	Low	Moderate	Moderate	Moderate
Morris et al., 2025 [28]	Moderate	Low	Low	Low	Low	Moderate	Low	Moderate
Bhalla et al. (2020) [10]	Moderate	Moderate	Low	Low	Low	Moderate	Moderate	Moderate
Chin et al., 2016 [11]	Moderate	Moderate	Low	Low	Serious	Moderate	Moderate	Serious
Swords et al., 2017 [9]	Moderate	Low	Low	Low	Moderate	Low	Low	Moderate
La Monte et al., 2023 [29]	Moderate	Low	Low	Low	Moderate	Moderate	Low	Moderate
Dell’Era et al., 2020 [30]	Moderate	Moderate	Low	Low	Low	Moderate	Moderate	Moderate
Giri et al., 2024 [12]	Moderate	Moderate	Low	Low	Low	Moderate	Moderate	Moderate
Cervenka et al., 2020 [13]	Moderate	Moderate	Low	Low	Low	Moderate	Moderate	Moderate
Alabi et al., 2022 [31]	Serious	Low	Low	Low	Low	Serious	Moderate	Serious
Section B — Randomised Controlled Trial (RoB 2.0 Tool)
Study	Randomization	Intervention Deviations		Missing Data		Outcome Measurement	Reporting	Overall
Smith et al., 2015 [8]	Low	Low		Low		Low	Some Concerns	Low
