# Supplementary material for: The Impact of Short, Structured ENT Teaching Interventions on Junior Doctors’ Confidence and On-Call Preparedness: A Systematic Review
Source: Healthcare (Basel). 2025 Nov 13;13(22):2886. doi: 10.3390/healthcare13222886 (PMC12652132; doi:10.3390/healthcare13222886)
Supplement: Supplementary file 1 [file healthcare-13-02886-s001.zip › Table S2 - Full MERSQI scoring by study and domain (with justifications).xlsx]

## Sheet: MERSQI Scoring
Table S1. Full MERSQI scoring by study and domain (with justifications)
Abbreviations: MERSQI = Medical Education Research Study Quality Instrument; MCQ = Multiple-Choice Question; RCT = Randomised Controlled Trial; SSES = Student Satisfaction Evaluation Scale; UCSD = University of California, San Diego; RCSI = Royal College of Surgeons in Ireland.
Study (Author, Year)	Domain	Item Assessed	Score	Justification / Notes
Jegatheeswaran et al., 2023 [29]	Study design	Single-group pre- and post-test	1.5	A single-group pre–post design was used with no control or randomisation.
	Sampling	Single institution; ≥75 % response	2	The intervention was delivered at one institution with a 100% completion rate for pre/post surveys, meeting the ≥75% threshold.
	Type of Data	Self-reported (subjective)	1	Outcomes were self-reported confidence ratings collected via Likert-scale questionnaires, with no objective knowledge or skills assessment.
	Validity of evaluation instrument	Content validity only	1	Content validity was supported through the use of the validated DREEM instrument, but no internal-structure or relations-to-other-variables evidence was reported for the custom confidence scale.
	Data Analysis	Appropriate and inferential	3	Used Wilcoxon signed-rank test, which is appropriate for paired ordinal data; analysis extended beyond descriptive statistics.
	Outcomes	Satisfaction, attitudes, perceptions	1	The study reported perceived confidence only (subjective attitudes), with no objective performance or behavioural outcome.
	MERSQI SCORE		9.5
Morris et al., 2024 [30]	Study design	Single-group pre- and post-test	1.5	A single-group pre–post design was used with no control arm or randomisation.
	Sampling	Single institution; ≥75 % response	2	The course was delivered at one institution by a single team, with 100% completion of both pre- and post-course assessments (≥75% threshold met).
	Type of Data	Objective (MCQ) and self-reported (subjective)	3	Both subjective confidence ratings and an objective MCQ knowledge test were collected, providing complementary outcome measures.
	Validity of evaluation instrument	No reported validity evidence	0	No validity evidence was reported for the questionnaires. There was no internal-structure, no content-validation process, and no relationships-to-other-variables evidence.
	Data Analysis	Appropriate and inferential	3	Paired-sample inferential statistics were used (paired t-test), an appropriate method for comparing pre-/post-intervention scores and extended analysis beyond descriptive summaries.
	Outcomes	Knowledge and confidence	1.5	The study measured learning (confidence and knowledge), but there was no observed behaviour or patient-level outcome.
	MERSQI SCORE		11
Bhalla et al., 2020 [10]	Study design	Two-group pre- and post-test	2	A two-group pre–post design was used comparing lecture-only versus simulation-based delivery, without randomisation.
	Sampling	Two institutions; ≥75 % response	2.5	The programme was implemented at two institutions with identical delivery. All participants completed pre- and post-intervention assessments (≥75% response).
	Type of Data	Objective (MCQ) and subjective	3	Both an objective MCQ knowledge test and self-reported confidence/anxiety ratings were used.
	Validity of evaluation instrument	No validity or reliability evidence	0	No validity evidence was reported for the confidence scales or the MCQ test. There was no internal-structure, no content-validation process, and no relationships-to-other-variables evidence.
	Data Analysis	Appropriate and inferential	3	Wilcoxon signed-rank test was used for paired ordinal data, an appropriate inferential method beyond descriptive analysis.
	Outcomes	Confidence, anxiety, and knowledge	1.5	Confidence, anxiety and knowledge were measured as learning outcomes; no behavioural or patient-level outcomes.
	MERSQI SCORE		12
Chin et al., 2016 [11]	Study design	Single-group pre- and post-test	1.5	A single-group pre–post design was used with no control or randomisation.
	Sampling	Single institution; <50% response	1	The bootcamp was delivered at one institution with a post-course response rate below 50%.
	Type of Data	Self-reported (subjective)	1	Confidence measured via a 5-point Likert scale only.
	Validity of evaluation instrument	No validity evidence	0	No validity evidence was reported. There was no internal-structure, no content-validation process, and no relationships-to-other-variables evidence.
	Data Analysis	Appropriate and inferential	3	Paired t-tests were used to compare pre-/post-scores, an appropriate inferential method extending beyond descriptive data.
	Outcomes	Satisfaction, attitudes, perceptions	1	Perception/attitudinal outcome measured; no objective assessment of knowledge, skills, or behaviour was included.
	MERSQI SCORE		7.5
Swords et al., 2017 [9]	Study design	Single-group pre- and post-test	1.5	A single-group pre–post design was used with no control arm or randomisation.
	Sampling	Single institution; ≥75 % response	2	Delivered centrally at one institution (Addenbrooke’s Hospital); ≥75% completion of primary outcome measures (100% at immediate post-course).
	Type of Data	Objective (blinded scoring)	3	Blinded assessors rated video-recorded simulated scenarios; objective data takes precedence over subjective confidence ratings.
	Validity of evaluation instrument	Internal-structure evidence	1	Internal-structure validity was reported (Inter-rater reliability reported R = 0.603); there was no content-validation process, and no relationships-to-other-variables evidence.
	Data Analysis	Inferential but inappropriate test	2	Inferential statistics were used, but the Mann–Whitney U test was inappropriate for paired data; analysis still extended beyond descriptive.
	Outcomes	Behaviour (simulated performance)	2	Behaviour was assessed through blinded scoring of simulated performance (Kirkpatrick Level 3).
	MERSQI SCORE		11.5
La Monte et al., 2023 [31]	Study design	Single-group pre- and post-test	1.5	A single-group pre–post design with pre-, post-, and 2-month follow-up; no control arm or between-group comparison.
	Sampling	Single institution; ≥75 % response	2	Delivered at a single institution (UCSD simulation facility) with ≥75% completion of primary post-course measures (immediate post-workshop responses 76–82%).
	Type of Data	Self-reported (subjective)	1	Self-reported (subjective) outcomes from Likert-scale ratings of confidence and anxiety.
	Validity of evaluation instrument	No reported validity evidence	0	No validity evidence was reported. There was no internal-structure, no content-validation process, and no relationships-to-other-variables evidence.
	Data Analysis	Appropriate and inferential	3	Kruskal–Wallis with Conover post-hoc testing was used to compare scores across time points; valid nonparametric tests beyond descriptive statistics.
	Outcomes	Satisfaction/attitudes/perceptions	1	Satisfaction/attitudes/perceptions only (confidence/anxiety), with no objective knowledge or performance assessment (Kirkpatrick Level 1).
	MERSQI SCORE		8.5
Dell’Era et al., 2020 [32]	Study design	Single-group pre- and post-test	1.5	A single-group pre–post design was used with no control or randomisation.
	Sampling	Single institution; ≥75 % response	2	Delivered at a single site (SIMNOVA, Novara) with ≥75% completion of primary post-course measures (responses 100%).
	Type of Data	Self-reported (subjective)	1	Self-reported (subjective) confidence and satisfaction data only; no objective assessment.
	Validity of evaluation instrument	Content validity (SSES only)	1	Content validity only — the SSES satisfaction instrument is validated, but the custom confidence scale had no reported internal structure or relationships-to-other-variables.
	Data Analysis	Appropriate and inferential	3	Wilcoxon signed-rank test was used for paired ordinal data, an appropriate inferential method beyond descriptive analysis.
	Outcomes	Satisfaction/attitudes/perceptions	1	Self-reported satisfaction/attitudes/perceptions only; no objective assessment of knowledge, skills, or behaviour was included (Kirkpatrick Level 1)
	MERSQI SCORE		9.5
Giri et al., 2024 [12]	Study design	Single-group pre- and post-test	1.5	One cohort with pre–post design was used with no control or randomisation.
	Sampling	Single institution; ≥75 % response	2	Delivered at a single site (Birat Medical College) with ≥75% completion of the primary outcome (MCQ pre/post tests 82% response).
	Type of Data	Objective measurement	3	20-item MCQ test used to assess knowledge only (objective data).
	Validity of evaluation instrument	Not reported	0	There was no internal-structure, no content-validation process, and no relationships-to-other-variables evidence.
	Data Analysis	Appropriate and inferential	3	Paired t-tests were used to compare pre-/post-scores, an appropriate inferential method extending beyond descriptive data.
	Outcomes	Objective knowledge	1.5	Objective knowledge only; no assessment of confidence, behaviour, or skills (Kirkpatrick Level 2).
	MERSQI SCORE		11
Cervenka et al., 2020 [13]	Study design	Single-group pre- and post-test	1.5	Single Group with confidence assessed by pre–post design; no control arm or randomisation.
	Sampling	Single institution; ≥75 % response	2	Delivered at a single site (UC Davis) with 100% completion of the survey, the primary outcome (≥75% threshold met).
	Type of Data	Self-reported (subjective)	1	Confidence measured using Likert-scale self-assessment only.
	Validity of evaluation instrument	Not reported	0	There was no internal-structure, no content-validation process, and no relationships-to-other-variables evidence.
	Data Analysis	Appropriate and inferential	3	Multiple t-tests used to compare confidence scores; analysis beyond descriptive level.
	Outcomes	Satisfaction/attitudes/perceptions	1	Self-reported confidence only; no objective assessment of knowledge, skills, or behaviour was included (Kirkpatrick Level 1)
	MERSQI SCORE		8.5
Alabi et al., 2022 [33]	Study design	Single-group pre- and post-test	1.5	Single Group with pre–post design; no control arm or randomisation.
	Sampling	Single institution; ≥75 % response	2	Delivered at a single site (RCSI) with 100% completion of the survey, the primary outcome (≥75% threshold met)..
	Type of Data	Self-reported (subjective)	1	Outcomes based solely on self-rated competence/confidence; no objective testing.
	Validity of evaluation instrument	Not reported	0	There was no internal-structure, no content-validation process (no expert review), and no relationships-to-other-variables evidence.
	Data Analysis	Appropriate but descriptive only	2	Appropriate but descriptive only; medians and percentages reported without inferential testing.
	Outcomes	Satisfaction/attitudes/perceptions	1	Measured perceived competence; no observed behaviour or knowledge test (Kirkpatrick Level 1)
	MERSQI SCORE		7.5
Smith et al., 2015 [8]	Study design	Randomized controlled trial (RCT)	3	Participants were randomised to simulation vs lecture-only arms with blinded assessment, providing the strongest comparative design.
	Sampling	Single institution; ≥75 % response	2	Conducted at a single site (Luton & Dunstable Hospital) with full completion of assessments by all 38 interns (≥75% response).
	Type of Data	Objective measurement	3	Performance was assessed using a blinded viva, an expert-rated objective outcome.
	Validity of evaluation instrument	Content validity only	1	Viva checklist developed by the author panel, supporting content validity; no internal-structure or relationships-to-other-variables evidence provided.
	Data Analysis	Appropriate and beyond descriptive	3	Inferential statistics (Student t-test) were used to compare independent groups, extending beyond descriptive summaries.
	Outcomes	Knowledge (Level 2)	1.5	Measured objective knowledge/application via viva scores (Kirkpatrick Level 2); no observed behaviour or patient-level outcomes.
	MERSQI SCORE		13.5
